# Supplementary material for: Modification and Validation of the Chinese Short-Form Aging Perception Questionnaire: A Psychometric Analysis
Source: Healthcare (Basel). 2025 Jun 30;13(13):1566. doi: 10.3390/healthcare13131566 (PMC12249300; doi:10.3390/healthcare13131566)
Supplement: Supplementary file 1 [file healthcare-13-01566-s001.zip]

Archive with 1 entries (1 files):
- healthcare-3689321-supplementary.pdf
